# Supplementary material for: Which Factors Drive Consumer Decisions during Milk Purchase? New Individuals’ Profiles Considering Fresh Pasteurized and UHT Treated Milk
Source: Foods. 2021 Dec 29;11(1):77. doi: 10.3390/foods11010077 (PMC8750682; doi:10.3390/foods11010077)
Supplement: Supplementary file 1 [file foods-11-00077-s001.zip]

Archive with 1 entries (1 files):
- foods-1517011-supplementary.pdf
